# Supplementary material for: Heat-Up Colloidal Synthesis of Shape-Controlled Cu-Se-S Nanostructures—Role of Precursor and Surfactant Reactivity and Performance in N2 Electroreduction
Source: Nanomaterials (Basel). 2021 Dec 12;11(12):3369. doi: 10.3390/nano11123369 (PMC8707546; doi:10.3390/nano11123369)
Supplement: Supplementary file 1 [file nanomaterials-11-03369-s001.zip]

Archive with 1 entries (1 files):
- nanomaterials-1455267-supplementary.pdf
